# Supplementary material for: Contributions of ABC Transporters and Cytochrome P450s to the Tolerance in Antheraea pernyi Against Beta-Cypermethrin
Source: Insects. 2026 Apr 13;17(4):415. doi: 10.3390/insects17040415 (PMC13116884; doi:10.3390/insects17040415)
Supplement: Supplementary file 1 [file insects-17-00415-s001.zip]

Archive with 1 entries (1 files):
- insects-4217172-supplementary.pdf
